# Supplementary material for: Structural Investigations on Novel Non-Nucleoside Inhibitors of Human Norovirus Polymerase
Source: Viruses. 2022 Dec 27;15(1):74. doi: 10.3390/v15010074 (PMC9864251; doi:10.3390/v15010074)
Supplement: Supplementary file 1 [file viruses-15-00074-s001.zip]

Archive with 1 entries (1 files):
- viruses-2089883-supplementary.pdf
